# Supplementary material for: QSAR analysis of substituent effects on tambjamine anion transporters
Source: Chem Sci. 2015 Dec 8;7(2):1600–8. doi: 10.1039/c5sc03932k (PMC5964965; doi:10.1039/c5sc03932k)
Supplement: Supplementary file 4 [file SC-007-C5SC03932K-s004.zip]

Archive with 4 entries (4 files):
- esi.doc
- logp_rt_correlations.pdf
- tambjamines_dataset_cleaned.csv
- tambjamines_dataset_cleaned.jmp
